# Supplementary material for: Targeted next generation sequencing identified clinically actionable mutations in patients with esophageal sarcomatoid carcinoma
Source: BMC Cancer. 2018 Mar 5;18:251. doi: 10.1186/s12885-018-4159-2 (PMC5838991; doi:10.1186/s12885-018-4159-2)
Supplement: Supplementary file 1 — Table S1. The gene list of the gene panel used for the targeted sequencing. It includes 416 cancer-relevant genes and introns of 16 fusions genes (bold text). (XLSX 13 kb) [file 12885_2018_4159_MOESM1_ESM.xlsx]

## Sheet: Sheet1
Table S1. The gene list of the gene panel used for the targeted sequencing.
ABCB1(MDR1)	CDKN1A	ERC1	HSD3B1	MTOR	PRSS1	STRN
ABCC2(MRP2)	CDKN1B	ERCC1	IDH1	MUTYH	PTCH1	STT3A
ADH1B	CDKN1C	ERCC2	IDH2	MYC	PTEN	SUFU
AFF1	CDKN2A	ERCC3	IGF1R	MYCL	PTK2	TACC1
AFF4	CDKN2B	ERCC4	IGF2	MYCN	PTPN11	TACC3
AIP	CDKN2C	ERCC5	IKBKE	MYD88	PTPRD	TEK
AKT1	CEBPA	ERG	IKZF1	NAT1	QKI	TEKT4
AKT2	CEP57	ESR1	IKZF3	NBN	RAC1	TERC
AKT3	CHD4	ETV1	IL7R	NCOA4	RAD50	TERT
ALDH2	CHEK1	ETV4	INPP4B	NF1	RAD51	TET2
ALK	CHEK2	ETV6	INPP5D	NF2	RAD51C	TFG
AMER1	CLIP1	EWSR1	IRF2	NFKBIA	RAD51D	TGFBR2
APC	CLTC	EXT1	JAK1	NKX2-1	RAF1	THADA
AR	COL1A1	EXT2	JAK2	NOTCH1	RARA	TMEM127
ARAF	CREB1	EZH2	JAK3	NOTCH2	RB1	TMPRSS2
ARID1A	CREBBP	EZR	JUN	NPM1	RECQL4	TNFAIP3
ARID2	CRKL	FANCA	KDM5A	NQO1	RET	TNFRSF11A
ARID5B	CSF1R	FANCC	KDM6A	NR4A3	RHOA	TNFRSF14
ASXL1	CTCF	FANCD2	KDR(VEGFR2)	NRAS	RICTOR	TNFRSF19
ATF1	CTLA4	FANCE	KIF5B	NSD1	RNF146	TNFSF11
ATIC	CTNNB1	FANCF	KIT	NTRK1	RNF43	TOP1
ATM	CXCR4	FANCG	KITLG	PAK3	ROS1	TOP2A
ATR	CYLD	FANCL	KLC1	PALB2	RPTOR	TP53
ATRX	CYP19A1	FAT1	KLLN	PALLD	RRM1	TPM3
AURKA	CYP2A6	FBX1	KMT2A	PARK2	RTEL1	TPM4
AURKB	CYP2B6*6	FBXW7	KMT2B	PARP1	RUNX1	TPMT*2
AXIN2	CYP2C19*2	FEV	KRAS	PARP2	SBDS	TPMT*3
AXL	CYP2C9*3	FGF19	KTN1	PAX5	SDC4	TPMT*4
BAIAP2L1	CYP2D6*3	FGFR1	LHCGR	PBRM1	SDHA	TPMT*5
BAK1	CYP2D6*4	FGFR2	LMO1	PCDH11Y	SDHAF2	TPMT*6
BAP1	CYP2D6*5	FGFR3	LRIG3	PDCD1 (PD1)	SDHB	TPMT*7
BARD1	CYP2D6*6	FGFR4	LYN	PDCD1LG2(PD-L2)	SDHC	TPMT*10
BCL2	CYP2D6*7	FH	LZTR1	PDE11A	SDHD	TRIM24
BCL2L11(BIM)	CYP2D6*11	FLCN	MAP2K1(MEK1)	PDGFRA	2018-09-09	TRIM27
BIRC3	CYP2D6*12	FLI1	MAP2K2(MEK2)	PDGFRB	SERP2	TRIM33
BLM	CYP2D6*14	FLT1(VEGFR1)	MAP2K4	PDK1	SETBP1	TSC1
BMPR1A	CYP3A4*4	FLT3	MAP3K1	PGR	SETD2	TSC2
BRAF	CYP3A5*1	FLT4	MAP4K3	PHOX2B	SF3B1	TSHR
BRCA1	CYP3A5*3	GATA1	MAX	PIK3C3	SGK1	TTF1
BRCA2	DAXX	GATA2	MCL1	PIK3CA	SH2D1A	TUBB3
BRD4	DCTN1	GATA3	MDM2	PIK3R1	SHOX	TYMS
BRIP1	DDIT3	GATA4	MDM4	PIK3R2	SLC34A2	UGT1A1
BTG2	DDR2	GATA6	MED12	PKD1	SLC7A8	VEGFA
BTK	DENND1A	GNA11	MEF2B	PKD2	SLX4	VHL
BUB1B	DHFR	GNAQ	MEN1	PKHD1	SMAD2	WAS
c11orf30	DICER1	GNAS	MET	PLAG1	SMAD3	WISP3
CBL	DNMT3A	GOLGA5	MGMT	PLK1	SMAD4	WRN
CBLB	DPYD	GOPC	MITF	PMS1	SMAD7	WT1
CCND1	DUSP2	GRIN2A	MLH1	PMS2	SMARCA4	XPA
CCNE1	EGFR	GRM3	MLH3	POLD1	SMARCB1	XPC
CD274(PD-L1)	EML4	GSTM1	MLLT1	POLE	SMO	XRCC1
CD74	EP300	GSTP1	MLLT10	POLH	SOX2	YAP1
CDA	EPAS1	GSTT1	MLLT3	POT1	SPOP	ZNF2
CDC73	EPCAM	HDAC2	MLLT4	POU5F1	SPRY4	ZNF217
CDH1	EPHA2	HGF	MPL	PPP2R1A	SRC	ZNF444
CDK10	EPHA3	HIP1	MRE11A	PRDM1	SRY	ZNF703
CDK12	EPS15	HLA-A	MSH2	PRF1	STAG2
CDK4	ERBB2(HER2)	HNF1A	MSH3	PRKACA	STAT3
CDK6	ERBB3	HNF1B	MSH6	PRKAR1A	STK11
CDK8	ERBB4	HRAS	MTHFR	PRKCI	STMN1
ALK	BCL2	BCR	BIRC3	BRAF	ETV1	ETV5
EWSR1	KMT2A	MYC	PDGFB	RAF1	RARA	RET
ROS1	TMPRSS
Bold text are genes targeted for fusion detection
