# Supplementary material for: Targeted next generation sequencing identified clinically actionable mutations in patients with esophageal sarcomatoid carcinoma
Source: BMC Cancer. 2018 Mar 5;18:251. doi: 10.1186/s12885-018-4159-2 (PMC5838991; doi:10.1186/s12885-018-4159-2)
Supplement: Supplementary file 2 — Table S2. Gene alterations in all patients and their functional and clinical significance annotation. All mutations were annotated with SIFT, CLINVAR and COSMIC in ANNOVAR software. (XLSX 21 kb) [file 12885_2018_4159_MOESM2_ESM.xlsx]

## Sheet: Sheet1
		Table S2. Gene alterations in all patients and their functional and clinical significance annotation
Patient ID	Gene	Amino acid change	Mutation	SIFT	CLIN_SIG	COSMIC
1	ATM	p.S676Y	c.C2027A	D	.	.
	ATM	p.T554M	c.C1661T	T	.	.
	BRCA1	p.Y856H	c.T2566C	D	benign;likely_benign	.
	CDKN1C	p.171_175del	c.512_523delCTCCGGTCGCGG	.	.	.
	FLT1	p.H1138Q	c.C3414A	T	.	.
	MSH2	p.V78I	c.G232A	D	.	.
	NFKBIA	p.249_253del	c.745_759delCAGGGCTATTCTCCC	.	.	.
	TET2	p.E798K	c.G2392A	T	.	COSM110792
	TP53	c.G375+5T	NA	.	.	COSM118935|COSM118932|COSM118937|COSM118934|COSM118933|COSM118936
2	ABCB1	p.K22E	c.A64G	T	.	.
	ARID2	p.I1570V	c.A4708G	T	.	.
	BRCA2	p.E880K	c.G2638A	T	.	.
	EP300	p.L1398F	c.C4192T	.	.	.
	FANCA	p.E1015Q	c.G3043C	T	.	COSM435948
	FAT1	p.P4450L	c.C13349T	.	.	.
	FLT1	p.T335N	c.C1004A	T	.	.
	GNAS	p.R16C	c.C46T	T	.	COSM1208398
	MSH2	p.A600T	c.G1798A	D	not_provided	.
	NOTCH1	c.6174_6180+1delCAACAGGG	NA	.	.	.
	PIK3CA	p.H1047L	c.A3140T	T	pathogenic	COSM776|COSM775|COSM249874|COSM94987|COSM94986
	PKD1	p.2894_2897del	c.8681_8689delCCAACTCCG	.	.	COSM214513
	PKD1	p.P525R	c.C1574G	.	.	.
	PKD1	p.P556L	c.C1667T	.	.	.
	PKHD1	p.M238V	c.A712G	T	.	.
	PMS1	p.A6V	c.C17T	D	.	COSM144477
	POLE	p.E991Q	c.G2971C	D	.	.
	TP53	p.E180X	c.G538T	.	.	COSM43597|COSM43772|COSM45705|COSM1522501|COSM1522502|COSM1522504|COSM1522503
	TP53	p.R282W	c.C844T	D	likely_benign;pathogenic	COSM43813|COSM10704|COSM10992|COSM44918|COSM99925|COSM99934|COSM3378339|COSM3675520|COSM1725698|COSM1636702
	ZNF703	p.505_508del	c.1515_1523delCGCCGCCGC	.	.	.
3	ATR	p.S2272X	c.C6815G	.	.	.
	CYP2D7P1	c.G291+1A	NA	.	.	.
	DUSP2	p.I232V	c.A694G	D	.	COSM354773
	EPHA3	p.A427V	c.C1280T	T	.	COSM1205447|COSM1205448
	ESR1	p.L486F	c.G1458C	D	.	.
	FBXW7	p.H460R	c.A1379G	D	.	COSM27052
	FLT3	p.E692Q	c.G2074C	T	.	.
	HNF1A	p.288fs	c.864_865insC	.	.	.
	KMT2B	p.R2250H	c.G6749A	.	.	.
	MLH1	p.Q701K	c.C2101A	T	likely_benign;pathogenic	.
	MSH2	p.Q629R	c.A1886G	T	not_provided;benign	.
	PAK3	p.Q117E	c.C349G	T	.	.
	ROS1	p.C1706X	c.C5118A	.	.	.
	TP53	p.R158P	c.G473C	D	pathogenic	COSM10690|COSM43615|COSM10714|COSM99678|COSM220779|COSM1649375|COSM220778|COSM1649377|COSM99675|COSM220780|COSM99676|COSM1649379|COSM3378357|COSM3958835|COSM1640853|COSM1649374|COSM1649376|COSM220781|COSM1649378|COSM99677
	TSC1	p.Q654E	c.C1960G	T	not_provided	.
	RB1	Copy number loss	.	.	.	.
	AKT1	Copy number gain	.	.	.	.
4	BRCA1	p.1047_1060del	c.3139_3180del	.	.	.
	BRCA1	p.Y856H	c.T2566C	D	benign;likely_benign	.
	DENND1A	p.E535K	c.G1603A	D	.	.
	MSH2	p.R929X	c.C2785T	.	pathogenic	.
	MSH2	p.T564A	c.A1690G	T	benign	.
	PKHD1	p.H4063R	c.A12188G	T	.	.
	PTCH1	p.D1405N	c.G4213A	T	.	.
	ROS1	p.N1847D	c.A5539G	T	.	.
	TP53	p.K132R	c.A395G	D	.	COSM11582|COSM43592|COSM43912|COSM179832|COSM308311|COSM308310|COSM179831|COSM3388223|COSM3388224|COSM1646844|COSM2744954|COSM308312|COSM179833
	RB1	Copy number loss	.	.	.	.
	EGFR&LINCO1156*	-	.	.	.	.
5	BCL2	p.S213C	c.C638G	D	.	.
	CYP2A6	p.F271S	c.T812C	.	.	.
	FGFR4	p.G576D	c.G1727A	T	.	.
	GNAS	p.E105K	c.G313A	D	.	.
	GNAS	p.P531R	c.C1592G	D	.	.
	NF1	p.1631_1636del	c.4893_4907delAAAGCCATATTATGC	.	.	.
	PMS2	p.H435Q	c.C1305G	T	.	.
	TP53	p.R282fs	c.845_846insACCG	.	.	.
6	EP300	p.Y1414C	c.A4241G	.	.	COSM727028
	FLT3	p.N306I	c.A917T	D	.	.
	KDM5A	p.T104A	c.A310G	T	.	.
	NF1	c.A3975-2T	NA	.	.	COSM48997|COSM1382110|COSM1382109|COSM249756
	PKD2	p.G13R	c.G37C	D	.	.
	PTEN	p.R142fs	c.425delG	.	.	COSM30623|COSM5034|COSM1349539
	TP53	p.K164X	c.A490T	.	.	COSM10750|COSM10762|COSM44861|COSM44521|COSM707872|COSM380904|COSM380905|COSM707873|COSM707875|COSM380907|COSM3820721|COSM2153638|COSM380906|COSM707874
7	CREBBP	p.Q540X	c.C1618T	.	uncertain_significance	.
	EP300	p.Y1414C	c.A4241G	.	.	COSM727028
	PARP1	p.A625T	c.G1873A	T	.	COSM904732
	PKD1	p.A156G	c.C467G	.	.	.
	RB1	p.M761fs	c.2281_2282insT	.	.	.
	TOP2A	p.M718V	c.A2152G	T	.	.
	TP53	p.E349X	c.G1045T	.	.	COSM10770|COSM1386549|COSM46056|COSM1735857|COSM140784|COSM1386550
	XPA	p.L191V	c.C571G	D	not_provided	.
	PIK3CA	Copy number gain	.
	BRAF	Copy number gain	.
	MET	Copy number gain	.
8	ATR	c.G3450+1A	NA	.	.	.
	BMPR1A	p.I230M	c.T690G	D	.	.
	BUB1B	p.I625M	c.A1875G	T	.	.
	DNMT3A	p.G142S	c.G424A	T	.	.
	IDH1	p.R132H	c.G395A	D	pathogenic	COSM28746|COSM28750
	KDM5A	p.K820T	c.A2459C	D	.	.
	KMT2B	p.A2169T	c.G6505A	.	.	.
	PDCD1	p.A6V	c.C17T	T	.	COSM1614640
	PKD1	p.R2477H	c.G7430A	.	.	.
	TP53	p.A159D	c.C476A	D	.	COSM11148|COSM11496|COSM288920|COSM288919|COSM288921|COSM3388216|COSM2744893|COSM288922
	YAP1	p.R269X	c.C805T	.	.	.
9	ARID2	p.S1314fs	c.3941_3942delGT	.	.	.
	CBLB	p.S690N	c.G2069A	.	.	.
	CYLD	p.R59M	c.G176T	D	.	.
	ERBB2	p.P128A	c.C382G	T	.	.
	ERCC5	p.E669K	c.G2005A	T	.	.
	FANCA	p.T459A	c.A1375G	T	.	.
	MYCN	p.A184S	c.G550T	T	.	.
	PKD1	p.Y2945C	c.A8834G	.	.	.
	PKHD1	p.R3914Q	c.G11741A	T	.	.
	TP53	p.R273C	c.C817T	D	uncertain_significance;pathogenic	COSM43909|COSM44701|COSM10659|COSM43843|COSM417971|COSM99933|COSM3719990|COSM3355991|COSM3958802|COSM3719992|COSM1645518|COSM3719991|COSM3958801
	WRN	p.I1354V	c.A4060G	T	.	.
10	CDH1	p.A691T	c.G2071A	T	.	COSM4062185
	CYP2D6	p.R329H	c.G986A	T	.	COSM228756|COSM228757
	DDR2	p.Y471D	c.T1411G	D	.	.
	KDR	p.M869T	c.T2606C	D	.	.
	KLLN	p.G158W	c.G472T	D	.	.
	KMT2A	p.K866R	c.A2597G	.	.	.
	PKD1	p.R1494H	c.G4481A	.	.	COSM2156090
	SMO	p.671_672del	c.2013_2015delGAA	.	.	.
	TP53	p.A159P	c.G475C	D	uncertain_significance	COSM45057|COSM43626|COSM45286|COSM43836|COSM1177656|COSM562625|COSM1177657|COSM562626|COSM562628|COSM1177659|COSM1649380|COSM562627|COSM1177658
11	BRCA1	p.P1150S	c.C3448T	D	uncertain_significance;not_provided	.
	CSF1R	p.G936S	c.G2806A	T	.	.
	MAP2K1	p.E44G	c.A131G	T	.	.
	MAP2K4	p.S257Y	c.C770A	D	.	COSM436037
	MET	p.N1032S	c.A3095G	T	.	.
	PARK2	p.L249P	c.T746C	D	.	.
	PDCD1	p.R96H	c.G287A	T	.	.
	SDHA	p.A149T	c.G445A	T	.	.
	TP53	p.T256K	c.C767A	D	.	COSM44429|COSM508592|COSM45973|COSM1610830|COSM1610831|COSM3717633|COSM3717632
	VHL	p.R205H	c.G614A	T	.	COSM1232270
12	CEBPA	p.G122E	c.G365A	T	.	COSM18614
	CHEK2	p.V313A	c.T938C	D	.	.
	LZTR1	c.263+1_263+4delGTGA	NA	.	.	.
	MET	p.Y291X	c.C873A	.	.	.
	PDGFRB	p.P676S	c.C2026T	D	.	.
	PDK1	p.F433fs	c.1298_1299insC	.	.	.
	PIK3CA	p.E545K	c.G1633A	D	not_provided;pathogenic	COSM763|COSM27133|COSM125370|COSM295672
	PRF1	p.S168N	c.G503A	T	.	.
	ROS1	p.D1168N	c.G3502A	D	.	.
	TP53	p.R209fs	c.626_627delGA	.	.	COSM13120|COSM392316|COSM392317|COSM392319|COSM392318
13	ALK	p.R672S	c.A2016T	T	.	.
	CYP2C19	p.I222L	c.A664C	T	.	.
	NOTCH1	p.G728R	c.G2182A	D	.	.
	PKD1	p.I3367V	c.A10099G	.	.	.
	TP53	p.A161S	c.G481T	D	uncertain_significance;likely_pathogenic	COSM44230|COSM10739|COSM43549|COSM45501|COSM249095|COSM1610856|COSM249094|COSM1610857|COSM249096|COSM1610859|COSM3378356|COSM3717664|COSM2744887|COSM3717663|COSM249097|COSM1610858
	TP53	p.Y234C	c.A701G	D	pathogenic	COSM10725|COSM44315|COSM43865|COSM99955|COSM165073|COSM99953|COSM165072|COSM3388193|COSM1646849|COSM1646850|COSM99954|COSM165074
	PIK3CA	Copy number gain	.
14	AR	p.S176R	c.C528A	D	.	.
	AR	p.S663L	c.C1988T	T	.	COSM457875|COSM457876
	BRIP1	p.N196S	c.A587G	T	uncertain_significance	COSM249456
	CSF1R	p.A770T	c.G2308A	D	pathogenic	COSM304314|COSM304315
	FAT1	p.K1154X	c.A3460T	.	.	.
	FAT1	p.Q2933L	c.A8798T	.	.	COSM4005727|COSM4005726
	NOTCH1	p.E515K	c.G1543A	T	.	.
	PTCH1	p.D898N	c.G2692A	T	.	COSM1111473|COSM1111474|COSM1111477|COSM1111476
	RET	p.G1071E	c.G3212A	T	.	.
	TP53	p.C135F	c.G404T	D	uncertain_significance	COSM10801|COSM10647|COSM44643|COSM300819|COSM303850|COSM99601|COSM300818|COSM99598|COSM303849|COSM303851|COSM99599|COSM300820|COSM3820723|COSM3932747|COSM3691869|COSM1750372|COSM2744946|COSM2744945|COSM99600|COSM303852|COSM300821
	TUBB3	p.M147L	c.A439T	T	.	.
15	CYLD	p.Q443K	c.C1327A	T	.	COSM214343
	CYP2D6	p.R329H	c.G986A	T	.	COSM228756|COSM228757
	NOTCH1	p.G394D	c.G1181A	D	.	.
	PALLD	p.604_605del	c.1812_1814delTGC	.	.	.
	PIK3CA	p.M1043V	c.A3127G	T	.	COSM12591|COSM94983
	PKD1	p.P407S	c.C1219T	.	.	.
	TP53	p.C176F	c.G527T	D	.	COSM10645|COSM44645|COSM10687|COSM117398|COSM99672|COSM3773309|COSM99669|COSM117395|COSM3773312|COSM117396|COSM99670|COSM3773314|COSM3388204|COSM3378352|COSM3773311|COSM1640850|COSM1649384|COSM3773310|COSM99671|COSM117397|COSM3773313
	TUBB2B	p.A248V	c.C743T	D	.	COSM3830204
	XPC	p.A714T	c.G2140A	D	.	.
				D: deleterious T: tolerate
